# Supplementary material for: New Staphylinidae (Coleoptera) records with new collection data from New Brunswick, Canada: Scaphidiinae, Piestinae, Osorinae, and Oxytelinae
Source: Zookeys. 2012 Apr 26;(186):239–62. doi: 10.3897/zookeys.186.2506 (PMC3349196; doi:10.3897/zookeys.186.2506)
Supplement: XML Treatment for Scaphidium quadriguttatum [file zookeys.186.2506-treatment1.xml]

<!DOCTYPE tp:taxon-treatment
  PUBLIC "-//TaxonX//DTD Taxonomic Treatment Publishing DTD v0 20100105//EN" "tax-treatment-NSO.dtd">
<tp:taxon-treatment xmlns:tp="http://www.plazi.org/taxpub"><tp:treatment-meta><mixed-citation publication-type="journal"><person-group><name><surname>Webster</surname><given-names>Reginald P.</given-names></name><name><surname>Sweeney</surname><given-names>Jon D.</given-names></name><name><surname>DeMerchant</surname><given-names>Ian</given-names></name></person-group><article-title>New Staphylinidae (Coleoptera) records with new collection data from New Brunswick, Canada: Scaphidiinae, Piestinae, Osorinae, and Oxytelinae</article-title><source>Zookeys</source><day>26</day><month>4</month><year>2012</year><volume>2012</volume><issue>186</issue><fpage>239</fpage><lpage>262</lpage><pub-id pub-id-type="doi">10.3897/zookeys.186.2506</pub-id></mixed-citation></tp:treatment-meta><tp:nomenclature><tp:taxon-name>
                            <tp:taxon-name-part taxon-name-part-type="genus">Scaphidium</tp:taxon-name-part>
                            <tp:taxon-name-part taxon-name-part-type="species">quadriguttatum</tp:taxon-name-part>
                        <object-id xmlns:xlink="http://www.w3.org/1999/xlink" xlink:type="simple">http://species-id.net/wiki/Scaphidium_quadriguttatum</object-id>
								</tp:taxon-name><tp:taxon-authority>Say, 1823</tp:taxon-authority><xref ref-type="fig" rid="F1">Map 1</xref></tp:nomenclature><tp:treatment-sec sec-type="Material examined"><title>Material examined. </title><p><bold>New Brunswick, Queens Co.</bold>, Cranberry Lake P.N.A. (Protected Natural Area), <named-content xmlns:xlink="http://www.w3.org/1999/xlink" content-type="dwc:verbatimCoordinates" xlink:type="simple">46.1125°N, 65.6075°W</named-content>, 22–29.VI.2009, M. Roy &amp; V. Webster, old red oak forest, Lindgren funnel trap (1 ♂, RWC). <bold>Restigouche, Co.</bold>, Dionne Brook P.N.A., <named-content xmlns:xlink="http://www.w3.org/1999/xlink" content-type="dwc:verbatimCoordinates" xlink:type="simple">47.9064°N, 68.3441°W</named-content>, 27.VI-14.VII.2011, M. Roy &amp; V. Webster, old-growth white spruce and balsam fir forest, Lindgren funnel trap (1, NBM). <bold>York Co.</bold>, Charters Settlement, <named-content xmlns:xlink="http://www.w3.org/1999/xlink" content-type="dwc:verbatimCoordinates" xlink:type="simple">45.8406°N, 66.7321°W</named-content>, 8.VI.2003, R. P. Webster, mixed forest, on foliage (1, RWC); 14 km WSW of Tracy, S of Rt. 645, <named-content xmlns:xlink="http://www.w3.org/1999/xlink" content-type="dwc:verbatimCoordinates" xlink:type="simple">45.6741°N, 66.8661°W</named-content>, 10-26.V.2010, R. Webster &amp; C. MacKay, old mixed forest with red and white spruce, red and white pine, balsam fir, eastern white cedar, red maple, and <italic><tp:taxon-name>Populus</tp:taxon-name></italic> sp., Lindgren funnel trap (1, AFC).</p><fig id="F1" position="float" orientation="portrait"><label>Map 1.</label><caption><p>Collection localities in New Brunswick, Canada of <italic><tp:taxon-name>Scaphidium quadriguttatum</tp:taxon-name></italic>.</p></caption><graphic xmlns:xlink="http://www.w3.org/1999/xlink" xlink:href="ZooKeys-186-239-g001.jpg" position="float" orientation="portrait" xlink:type="simple"/></fig></tp:treatment-sec><tp:treatment-sec sec-type="Collection and habitat data"><title>Collection and habitat data.</title><p><italic><tp:taxon-name>Scaphidium</tp:taxon-name></italic> spp. are associated with old logs and polypore fungi (<xref ref-type="bibr" rid="B30">Newton et al. 2000</xref>). In New Brunswick, one individual of S. <italic>quadriguttatum</italic> was collected from foliage (beating) in a mixed forest, and others were captured in Lindgren funnel traps deployed in an old (180-year-old trees) mixed forest, an old red oak (<italic><tp:taxon-name>Quercus rubra</tp:taxon-name></italic> L.) forest, and an old-growth balsam fir (<italic><tp:taxon-name>Abies balsamsea</tp:taxon-name></italic> (L.) Mill.) and white spruce (<italic><tp:taxon-name>Picea glauca</tp:taxon-name></italic> (Moench) Voss) forest. Adults were collected during May, June, and July.</p></tp:treatment-sec><tp:treatment-sec sec-type="Distribution"><title>Distribution in Canada and Alaska.</title><p>ON, QC, <bold>NB</bold>, NS (<xref ref-type="bibr" rid="B8">Campbell 1991</xref>; <xref ref-type="bibr" rid="B2">Bishop et al. 2009</xref>).</p></tp:treatment-sec><ref-list><ref id="B30"><mixed-citation xmlns:xlink="http://www.w3.org/1999/xlink" xlink:type="simple"><person-group><name name-style="western"><surname>Newton</surname><given-names>AF</given-names></name><name name-style="western"><surname>Thayer</surname><given-names>MK</given-names></name><name name-style="western"><surname>Ashe</surname><given-names>JS</given-names></name><name name-style="western"><surname>Chandler</surname><given-names>DS</given-names></name></person-group> (<year>2000</year>)<article-title> [2001] Family 22. Staphylinidae Latreille, 1802.</article-title> In: <person-group><name name-style="western"><surname>Arnett</surname><given-names>RH</given-names></name><name name-style="western"><surname>Thomas</surname><given-names>MC</given-names></name></person-group> (<role>Eds</role>). <issue-title>American Beetles.</issue-title><source>Volume 1. Archostemata, Myxophaga, Adephaga, Polyphaga. CRC Press, Boca Raton, Florida</source>: <fpage>272</fpage>-<lpage>418</lpage>.</mixed-citation></ref><ref id="B8"><mixed-citation xmlns:xlink="http://www.w3.org/1999/xlink" xlink:type="simple"><person-group><name name-style="western"><surname>Campbell</surname><given-names>JM</given-names></name></person-group> (<year>1991</year>)<article-title> Family Scaphidiidae: shining fungus beetles.</article-title> In: <person-group><name name-style="western"><surname>Bousquet</surname><given-names>Y</given-names></name></person-group> (<role>Ed</role>). <issue-title>Checklist of Beetles of Canada and Alaska.</issue-title><source>Agriculture Canada, Research Branch, Ottawa, Ontario, Publication 1861/E</source>: <fpage>124</fpage>-<lpage>125</lpage>.</mixed-citation></ref><ref id="B2"><mixed-citation xmlns:xlink="http://www.w3.org/1999/xlink" xlink:type="simple"><person-group><name name-style="western"><surname>Bishop</surname><given-names>DJ</given-names></name><name name-style="western"><surname>Majka</surname><given-names>CG</given-names></name><name name-style="western"><surname>Bondrup-Nielsen</surname><given-names>S</given-names></name><name name-style="western"><surname>Peck</surname><given-names>SB</given-names></name></person-group> (<year>2009</year>)<article-title> Deadwood and saproxylic beetle diversity in naturally disturbed and managed spruce forests in Nova Scotia.</article-title> In: <person-group><name name-style="western"><surname>Majka</surname><given-names>CG</given-names></name><name name-style="western"><surname>Klimaszewski</surname><given-names>J</given-names></name></person-group> (<role>Eds</role>). <issue-title> Biodiversity, biosystematics, and ecology of Canadian Coleoptera II.</issue-title><source>ZooKeys </source><volume>22</volume>: <fpage>309</fpage>–<lpage>340</lpage>. doi: <ext-link ext-link-type="uri" xlink:href="http://dx.doi.org/10.3897/zookeys.22.144" xlink:type="simple">10.3897/zookeys.22.144</ext-link></mixed-citation></ref></ref-list></tp:taxon-treatment>
