# Supplementary material for: New Staphylinidae (Coleoptera) records with new collection data from New Brunswick, Canada: Scaphidiinae, Piestinae, Osorinae, and Oxytelinae
Source: Zookeys. 2012 Apr 26;(186):239–62. doi: 10.3897/zookeys.186.2506 (PMC3349196; doi:10.3897/zookeys.186.2506)
Supplement: XML Treatment for Baeocera inexspectata [file zookeys.186.2506-treatment3.xml]

<!DOCTYPE tp:taxon-treatment
  PUBLIC "-//TaxonX//DTD Taxonomic Treatment Publishing DTD v0 20100105//EN" "tax-treatment-NSO.dtd">
<tp:taxon-treatment xmlns:tp="http://www.plazi.org/taxpub"><tp:treatment-meta><mixed-citation publication-type="journal"><person-group><name><surname>Webster</surname><given-names>Reginald P.</given-names></name><name><surname>Sweeney</surname><given-names>Jon D.</given-names></name><name><surname>DeMerchant</surname><given-names>Ian</given-names></name></person-group><article-title>New Staphylinidae (Coleoptera) records with new collection data from New Brunswick, Canada: Scaphidiinae, Piestinae, Osorinae, and Oxytelinae</article-title><source>Zookeys</source><day>26</day><month>4</month><year>2012</year><volume>2012</volume><issue>186</issue><fpage>239</fpage><lpage>262</lpage><pub-id pub-id-type="doi">10.3897/zookeys.186.2506</pub-id></mixed-citation></tp:treatment-meta><tp:nomenclature><tp:taxon-name>
                            <tp:taxon-name-part taxon-name-part-type="genus">Baeocera</tp:taxon-name-part>
                            <tp:taxon-name-part taxon-name-part-type="species">inexspectata</tp:taxon-name-part>
                        <object-id xmlns:xlink="http://www.w3.org/1999/xlink" xlink:type="simple">http://species-id.net/wiki/Baeocera_inexspectata</object-id>
								</tp:taxon-name><tp:taxon-authority>Löbl and Stephan, 1993**</tp:taxon-authority><xref ref-type="fig" rid="F3">Map 3</xref></tp:nomenclature><tp:treatment-sec sec-type="Material examined"><title>Material examined. </title><p><bold>New Brunswick, Charlotte Co.</bold>, S of Little Pocologan River, <named-content xmlns:xlink="http://www.w3.org/1999/xlink" content-type="dwc:verbatimCoordinates" xlink:type="simple">45.1546°N, 66.6254°W</named-content>, 7.V.2007, R. P. Webster, mature eastern white cedar swamp/forest, in moss and leaf litter (1 ♂, RWC). <bold>Sunbury Co.</bold>, Acadia Research Forest, <named-content xmlns:xlink="http://www.w3.org/1999/xlink" content-type="dwc:verbatimCoordinates" xlink:type="simple">46.0188°N, 66.3765°W</named-content>, 18.VI.2007, R. P. Webster, mature red spruce and red maple forest, sifting leaf litter and moss (2 ♂, RWC).</p><fig id="F3" position="float" orientation="portrait"><label>Map 3.</label><caption><p>Collection localities in New Brunswick, Canada of <italic><tp:taxon-name>Baeocera inexspectata</tp:taxon-name></italic>.</p></caption><graphic xmlns:xlink="http://www.w3.org/1999/xlink" xlink:href="ZooKeys-186-239-g003.jpg" position="float" orientation="portrait" xlink:type="simple"/></fig></tp:treatment-sec><tp:treatment-sec sec-type="Collection and habitat data"><title>Collection and habitat data.</title><p><italic><tp:taxon-name>Baeocera inexspectata</tp:taxon-name></italic> adults were sifted from moss and leaf litter in a mature eastern white cedar (<italic><tp:taxon-name>Thuja occidentalis</tp:taxon-name></italic> L.) swamp/forest and in a mature red spruce (<italic><tp:taxon-name>Picea rubens</tp:taxon-name></italic> Sarg.) and red maple (<italic><tp:taxon-name>Acer rubrum</tp:taxon-name></italic> L.) forest. Adults were captured during May and June. Nothing was previously known about the habitat associations of this species.</p></tp:treatment-sec><tp:treatment-sec sec-type="Distribution"><title>Distribution in Canada and Alaska.</title><p>SK, <bold>NB</bold> (<xref ref-type="bibr" rid="B24">Löbl and Stephan 1993</xref>). Additional sampling in appropriate habitats will probably show this species occurs in intervening areas between New Brunswick and Saskatchewan.<!--PageBreak--></p></tp:treatment-sec><ref-list><ref id="B24"><mixed-citation xmlns:xlink="http://www.w3.org/1999/xlink" xlink:type="simple"><person-group><name name-style="western"><surname>Löbl</surname><given-names>I</given-names></name><name name-style="western"><surname>Stephan</surname><given-names>K</given-names></name></person-group> (<year>1993</year>)<article-title> A review of the species of <italic>Baeocera</italic> Erichson (Coleoptera, Staphylinidae, Scaphidiinae) of America north of Mexico.</article-title><source>Revue Suisse de Zoologie </source><volume>100</volume> (<issue>3</issue>): <fpage>675</fpage>-<lpage>733</lpage>.</mixed-citation></ref></ref-list></tp:taxon-treatment>
