# Supplementary material for: New Staphylinidae (Coleoptera) records with new collection data from New Brunswick, Canada: Scaphidiinae, Piestinae, Osorinae, and Oxytelinae
Source: Zookeys. 2012 Apr 26;(186):239–62. doi: 10.3897/zookeys.186.2506 (PMC3349196; doi:10.3897/zookeys.186.2506)
Supplement: XML Treatment for Scaphisoma rubens [file zookeys.186.2506-treatment8.xml]

<!DOCTYPE tp:taxon-treatment
  PUBLIC "-//TaxonX//DTD Taxonomic Treatment Publishing DTD v0 20100105//EN" "tax-treatment-NSO.dtd">
<tp:taxon-treatment xmlns:tp="http://www.plazi.org/taxpub"><tp:treatment-meta><mixed-citation publication-type="journal"><person-group><name><surname>Webster</surname><given-names>Reginald P.</given-names></name><name><surname>Sweeney</surname><given-names>Jon D.</given-names></name><name><surname>DeMerchant</surname><given-names>Ian</given-names></name></person-group><article-title>New Staphylinidae (Coleoptera) records with new collection data from New Brunswick, Canada: Scaphidiinae, Piestinae, Osorinae, and Oxytelinae</article-title><source>Zookeys</source><day>26</day><month>4</month><year>2012</year><volume>2012</volume><issue>186</issue><fpage>239</fpage><lpage>262</lpage><pub-id pub-id-type="doi">10.3897/zookeys.186.2506</pub-id></mixed-citation></tp:treatment-meta><tp:nomenclature><tp:taxon-name>
                            <tp:taxon-name-part taxon-name-part-type="genus">Scaphisoma</tp:taxon-name-part>
                            <tp:taxon-name-part taxon-name-part-type="species">rubens</tp:taxon-name-part>
                        <object-id xmlns:xlink="http://www.w3.org/1999/xlink" xlink:type="simple">http://species-id.net/wiki/Scaphisoma_rubens</object-id>
								</tp:taxon-name><tp:taxon-authority>Casey, 1894</tp:taxon-authority><xref ref-type="fig" rid="F8">Map 8</xref></tp:nomenclature><tp:treatment-sec sec-type="Material examined"><title>Material examined. </title><p><bold>New Brunswick, Albert Co.</bold>, Caledonia Gorge P.N.A., <named-content xmlns:xlink="http://www.w3.org/1999/xlink" content-type="dwc:verbatimCoordinates" xlink:type="simple">45.8257°N, 64.7791°W</named-content>, 6.VII.2011, R. P. Webster, old hardwood forest (sugar maple and beech), on <italic><tp:taxon-name>Polyporus varius</tp:taxon-name></italic> (1, NBM); same locality and collector but <named-content xmlns:xlink="http://www.w3.org/1999/xlink" content-type="dwc:verbatimCoordinates" xlink:type="simple">45.8175°N, 64.7770°W</named-content>, 6.VII.2011, old hardwood forest (sugar maple and beech), under bark of sugar maple (1, NBM). <bold>Carleton Co.</bold>, Meduxnekeag Valley Nature Preserve, <named-content xmlns:xlink="http://www.w3.org/1999/xlink" content-type="dwc:verbatimCoordinates" xlink:type="simple">46.1940°N, 67.6801°W</named-content>, 12.VIII.2004, R. P. Webster, hardwood forest, in fleshy fungi in various stages of decay (2, RWC); Jackson Falls, Bell Forest, <named-content xmlns:xlink="http://www.w3.org/1999/xlink" content-type="dwc:verbatimCoordinates" xlink:type="simple">46.2200°N, 67.7231°W</named-content>, 18.VIII.2006, R. P. Webster, mature hardwood forest, in fleshy polypore fungi on dead standing beech (1 ♂, RWC); same locality, forest <!--PageBreak-->type and collector, 12–19.VI.2008, Lindgren funnel trap (1, AFC); same locality and forest type, 16–21.VI.2009, 14–19.VII.2009, R. Webster &amp; M.-A. Giguère, Lindgren funnel traps (2, AFC). <bold>Charlotte Co.</bold>, 10 km NW of New River Beach, <named-content xmlns:xlink="http://www.w3.org/1999/xlink" content-type="dwc:verbatimCoordinates" xlink:type="simple">45.2110°N, 66.6170°W</named-content>, 15–29.VI.2010, R. Webster &amp; C. MacKay, old growth eastern white cedar forest, Lindgren funnel trap (1, AFC). <bold>Queens Co.</bold>, Cranberry Lake P.N.A, <named-content xmlns:xlink="http://www.w3.org/1999/xlink" content-type="dwc:verbatimCoordinates" xlink:type="simple">46.1125°N, 65.6075°W</named-content>, 2.IX.2009, R. P. Webster, old red oak forest, in small stalked polypore fungus on forest floor (1, AFC). <bold>Restigouche Co.</bold>, Jacquet River Gorge P.N.A., <named-content xmlns:xlink="http://www.w3.org/1999/xlink" content-type="dwc:verbatimCoordinates" xlink:type="simple">47.8201°N, 65.9992°W</named-content>, 12.VIII.2010, R. P. Webster, black spruce, balsam fir &amp; old eastern white cedar forest, in decaying mushrooms (1, NBM); Dionne Brook P.N.A., <named-content xmlns:xlink="http://www.w3.org/1999/xlink" content-type="dwc:verbatimCoordinates" xlink:type="simple">47.9064°N, 68.3441°W</named-content>, 31.V–15.VI.2011, M. Roy &amp; V. Webster, old-growth white spruce and balsam fir forest, Lindgren funnel trap (1, NBM). <bold>Saint John Co.</bold>, Dipper Harbour, <named-content xmlns:xlink="http://www.w3.org/1999/xlink" content-type="dwc:verbatimCoordinates" xlink:type="simple">45.1176°N, 66.3806°W</named-content>, 12.IX.2006, R. P. Webster, red spruce forest, on gilled mushroom (2 ♂, RWC). <bold>Sunbury Co.</bold>, Maugerville, Portobello Creek N.W.A., <named-content xmlns:xlink="http://www.w3.org/1999/xlink" content-type="dwc:verbatimCoordinates" xlink:type="simple">45.9031°N, 66.4268°W</named-content>, 11.IX.2006, R. P. Webster, red oak and red maple forest, on stalked polypore mushroom on forest floor (1 ♂, RWC); Acadia Research Forest, <named-content xmlns:xlink="http://www.w3.org/1999/xlink" content-type="dwc:verbatimCoordinates" xlink:type="simple">46.0173°N, 66.3741°W</named-content>, 17.VII.2007, R. P. Webster, 8.5 year-old regenerating mixed forest, in gilled mushroom on stump (1, AFC); same locality data, forest type, and collector, 14.V.2007, sifting leaf litter (1, AFC); same locality and collector but <named-content xmlns:xlink="http://www.w3.org/1999/xlink" content-type="dwc:verbatimCoordinates" xlink:type="simple">45.9799°N, 66.3394°W</named-content>, 18.VII.2007, 17.VIII.2007, 18.IX.2007, mature red spruce and red maple forest, in gilled mushrooms (2, AFC). <bold>York Co.</bold> Canterbury, Browns Mountain Fen, <named-content xmlns:xlink="http://www.w3.org/1999/xlink" content-type="dwc:verbatimCoordinates" xlink:type="simple">45.8965°N, 67.6344°W</named-content>, 5.VIII.2004, R. P. Webster, mixed forest, in decaying fleshy fungi (1, RWC); Charters Settlement, <named-content xmlns:xlink="http://www.w3.org/1999/xlink" content-type="dwc:verbatimCoordinates" xlink:type="simple">45.8395°N, 66.7391°W</named-content>, 1.VIII.2004, R. P. Webster, mixed forest, u.v. light (1, RWC); same locality but <named-content xmlns:xlink="http://www.w3.org/1999/xlink" content-type="dwc:verbatimCoordinates" xlink:type="simple">45.8286°N, 66.7365°W</named-content>, 15.VIII.2004, old red spruce and cedar forest, in decaying mushrooms (1, RWC); 15 km W of Tracy off Rt. 645, <named-content xmlns:xlink="http://www.w3.org/1999/xlink" content-type="dwc:verbatimCoordinates" xlink:type="simple">45.6848°N, 66.8821°W</named-content>, 25.V–1.VI.2009, R. Webster &amp; M.-A. Giguère, old red pine forest, Lindgren funnel trap (1, AFC).</p><fig id="F8" position="float" orientation="portrait"><label>Map 8.</label><caption><p>Collection localities in New Brunswick, Canada of <italic><tp:taxon-name>Scaphisoma rubens</tp:taxon-name></italic>.</p></caption><graphic xmlns:xlink="http://www.w3.org/1999/xlink" xlink:href="ZooKeys-186-239-g008.jpg" position="float" orientation="portrait" xlink:type="simple"/></fig></tp:treatment-sec><tp:treatment-sec sec-type="Collection and habitat data"><title>Collection and habitat data.</title><p><italic><tp:taxon-name>Scaphisoma rubens</tp:taxon-name></italic> was found in a variety of forest types in New Brunswick. These included mature hardwood forests (sugar maple and American beech (<italic><tp:taxon-name>Fagus grandifolia</tp:taxon-name></italic> Ehrh.)), mixed forests, a regenerating mixed forest, old eastern white cedar forests, an old red oak forest, a red oak and red maple forest, an old red pine (<italic><tp:taxon-name>Pinus resinosa</tp:taxon-name></italic> Ait.) forest, a mature red spruce and red maple forest, an old-growth white spruce and balsam fir forest, and a conifer forest with black spruce (<italic><tp:taxon-name>Picea mariana</tp:taxon-name></italic> (Mill.) B.S.P.), balsam fir, and eastern white cedar. Adults were taken from fleshy fungi, gilled mushrooms, decaying fleshy fungi, decaying mushrooms, fleshy polypore fungi on dead standing American beech, small stalked polypore fungi on forest floor, <italic><tp:taxon-name>Polyporus varius</tp:taxon-name></italic> Fr. on rotten logs and standing dead sugar maples, under bark of sugar maple, and from leaf litter. Several adults were captured in Lindgren funnel traps. Adults were collected during May, June, July, August, and September.</p></tp:treatment-sec><tp:treatment-sec sec-type="Distribution"><title>Distribution in Canada and Alaska.</title><p>QC, <bold>NB</bold>, NS (<xref ref-type="bibr" rid="B8">Campbell 1991</xref>, <xref ref-type="bibr" rid="B12">Dollin et al. 2008</xref>).<!--PageBreak--></p></tp:treatment-sec><ref-list><ref id="B8"><mixed-citation xmlns:xlink="http://www.w3.org/1999/xlink" xlink:type="simple"><person-group><name name-style="western"><surname>Campbell</surname><given-names>JM</given-names></name></person-group> (<year>1991</year>)<article-title> Family Scaphidiidae: shining fungus beetles.</article-title> In: <person-group><name name-style="western"><surname>Bousquet</surname><given-names>Y</given-names></name></person-group> (<role>Ed</role>). <issue-title>Checklist of Beetles of Canada and Alaska.</issue-title><source>Agriculture Canada, Research Branch, Ottawa, Ontario, Publication 1861/E</source>: <fpage>124</fpage>-<lpage>125</lpage>.</mixed-citation></ref><ref id="B12"><mixed-citation xmlns:xlink="http://www.w3.org/1999/xlink" xlink:type="simple"><person-group><name name-style="western"><surname>Dollin</surname><given-names>PE</given-names></name><name name-style="western"><surname>Majka</surname><given-names>CG</given-names></name><name name-style="western"><surname>Diunker</surname><given-names>PN</given-names></name></person-group> (<year>2008</year>)<article-title> Saproxylic beetle (Coleoptera) communities and forest management practices in coniferous stands in southwestern Nova Scotia, Canada.</article-title> In: <person-group><name name-style="western"><surname>Majka</surname><given-names>CG</given-names></name><name name-style="western"><surname>Klimaszewski</surname><given-names>J</given-names></name></person-group> (<role>Eds</role>). <issue-title> Biodiversity, biosystematics, and ecology of Canadian Coleoptera.</issue-title><source>ZooKeys </source><volume>2</volume>: <fpage>291</fpage>–<lpage>336</lpage>. doi: <ext-link ext-link-type="uri" xlink:href="http://dx.doi.org/10.3897/zookeys.2.15" xlink:type="simple">10.3897/zookeys.2.15</ext-link></mixed-citation></ref></ref-list></tp:taxon-treatment>
