# Supplementary material for: New Staphylinidae (Coleoptera) records with new collection data from New Brunswick, Canada: Scaphidiinae, Piestinae, Osorinae, and Oxytelinae
Source: Zookeys. 2012 Apr 26;(186):239–62. doi: 10.3897/zookeys.186.2506 (PMC3349196; doi:10.3897/zookeys.186.2506)
Supplement: XML Treatment for Lispinodes [file zookeys.186.2506-treatment13.xml]

<!DOCTYPE tp:taxon-treatment
  PUBLIC "-//TaxonX//DTD Taxonomic Treatment Publishing DTD v0 20100105//EN" "tax-treatment-NSO.dtd">
<tp:taxon-treatment xmlns:tp="http://www.plazi.org/taxpub"><tp:treatment-meta><mixed-citation publication-type="journal"><person-group><name><surname>Webster</surname><given-names>Reginald P.</given-names></name><name><surname>Sweeney</surname><given-names>Jon D.</given-names></name><name><surname>DeMerchant</surname><given-names>Ian</given-names></name></person-group><article-title>New Staphylinidae (Coleoptera) records with new collection data from New Brunswick, Canada: Scaphidiinae, Piestinae, Osorinae, and Oxytelinae</article-title><source>Zookeys</source><day>26</day><month>4</month><year>2012</year><volume>2012</volume><issue>186</issue><fpage>239</fpage><lpage>262</lpage><pub-id pub-id-type="doi">10.3897/zookeys.186.2506</pub-id></mixed-citation></tp:treatment-meta><tp:nomenclature><tp:taxon-name>
                            <tp:taxon-name-part taxon-name-part-type="genus">Lispinodes</tp:taxon-name-part>
                        </tp:taxon-name><tp:taxon-status xmlns:xlink="http://www.w3.org/1999/xlink" xlink:type="simple">undescribed species ***</tp:taxon-status><xref ref-type="fig" rid="F15">Map 13</xref></tp:nomenclature><tp:treatment-sec sec-type="Material examined. Canada, "><title>Material examined. Canada, </title><p><bold>New Brunswick, Queens Co.</bold>, Grand Lake Meadows P.N.A., <named-content xmlns:xlink="http://www.w3.org/1999/xlink" content-type="dwc:verbatimCoordinates" xlink:type="simple">45.8227°N, 66.1209°W</named-content>, 15–29.VI.2010, 29.VI-12.VII.2010, R. Webster, M. Laity, R. Johns, &amp; C. MacKay, old silver maple forest with green ash and seasonally flooded marsh, Lindgren funnel traps (14, AFC, RWC).</p><fig id="F15" position="float" orientation="portrait"><label>Map 13.</label><caption><p>Collection localities in New Brunswick, Canada of <italic><tp:taxon-name>Lispinodes</tp:taxon-name></italic> sp.</p></caption><graphic xmlns:xlink="http://www.w3.org/1999/xlink" xlink:href="ZooKeys-186-239-g015.jpg" position="float" orientation="portrait" xlink:type="simple"/></fig></tp:treatment-sec><tp:treatment-sec sec-type="Collection and habitat data"><title>Collection and habitat data.</title><p>Adults of this species were reported from leaf litter (<xref ref-type="bibr" rid="B30">Newton et al. (2000)</xref>, otherwise little is known about the biology of this species. The New Brunswick specimens were captured in Lindgren funnel traps deployed in an old silver maple swamp. Adults were collected during June and July.</p></tp:treatment-sec><tp:treatment-sec sec-type="Comment"><title>Comment.</title><p>This is probably the same undescribed species that was reported by <xref ref-type="bibr" rid="B30">Newton et al. (2000)</xref> from Michigan and Illinois.</p></tp:treatment-sec><tp:treatment-sec sec-type="Distribution"><title>Distribution in Canada and Alaska.</title><p><bold>NB</bold> (First Canadian record of this genus).</p></tp:treatment-sec><ref-list><ref id="B30"><mixed-citation xmlns:xlink="http://www.w3.org/1999/xlink" xlink:type="simple"><person-group><name name-style="western"><surname>Newton</surname><given-names>AF</given-names></name><name name-style="western"><surname>Thayer</surname><given-names>MK</given-names></name><name name-style="western"><surname>Ashe</surname><given-names>JS</given-names></name><name name-style="western"><surname>Chandler</surname><given-names>DS</given-names></name></person-group> (<year>2000</year>)<article-title> [2001] Family 22. Staphylinidae Latreille, 1802.</article-title> In: <person-group><name name-style="western"><surname>Arnett</surname><given-names>RH</given-names></name><name name-style="western"><surname>Thomas</surname><given-names>MC</given-names></name></person-group> (<role>Eds</role>). <issue-title>American Beetles.</issue-title><source>Volume 1. Archostemata, Myxophaga, Adephaga, Polyphaga. CRC Press, Boca Raton, Florida</source>: <fpage>272</fpage>-<lpage>418</lpage>.</mixed-citation></ref></ref-list></tp:taxon-treatment>
