# Supplementary material for: New Staphylinidae (Coleoptera) records with new collection data from New Brunswick, Canada: Scaphidiinae, Piestinae, Osorinae, and Oxytelinae
Source: Zookeys. 2012 Apr 26;(186):239–62. doi: 10.3897/zookeys.186.2506 (PMC3349196; doi:10.3897/zookeys.186.2506)
Supplement: XML Treatment for Mitosynum vockerothi [file zookeys.186.2506-treatment15.xml]

<!DOCTYPE tp:taxon-treatment
  PUBLIC "-//TaxonX//DTD Taxonomic Treatment Publishing DTD v0 20100105//EN" "tax-treatment-NSO.dtd">
<tp:taxon-treatment xmlns:tp="http://www.plazi.org/taxpub"><tp:treatment-meta><mixed-citation publication-type="journal"><person-group><name><surname>Webster</surname><given-names>Reginald P.</given-names></name><name><surname>Sweeney</surname><given-names>Jon D.</given-names></name><name><surname>DeMerchant</surname><given-names>Ian</given-names></name></person-group><article-title>New Staphylinidae (Coleoptera) records with new collection data from New Brunswick, Canada: Scaphidiinae, Piestinae, Osorinae, and Oxytelinae</article-title><source>Zookeys</source><day>26</day><month>4</month><year>2012</year><volume>2012</volume><issue>186</issue><fpage>239</fpage><lpage>262</lpage><pub-id pub-id-type="doi">10.3897/zookeys.186.2506</pub-id></mixed-citation></tp:treatment-meta><tp:nomenclature><tp:taxon-name>
                            <tp:taxon-name-part taxon-name-part-type="genus">Mitosynum</tp:taxon-name-part>
                            <tp:taxon-name-part taxon-name-part-type="species">vockerothi</tp:taxon-name-part>
                        <object-id xmlns:xlink="http://www.w3.org/1999/xlink" xlink:type="simple">http://species-id.net/wiki/Mitosynum_vockerothi</object-id>
								</tp:taxon-name><tp:taxon-authority>Campbell, 1982</tp:taxon-authority><xref ref-type="fig" rid="F17">Map 15</xref><xref ref-type="fig" rid="F13">Figures 1</xref><xref ref-type="fig" rid="F14">2</xref></tp:nomenclature><tp:treatment-sec sec-type="Material examined"><title>Material examined. </title><p><bold>Additional New Brunswick records, Charlotte Co.</bold>, near New River, <named-content xmlns:xlink="http://www.w3.org/1999/xlink" content-type="dwc:verbatimCoordinates" xlink:type="simple">45.21176°N, 66.61790°W</named-content>, 2.VI.2006, 7.VII.2006, 7.V.2007, R. P. Webster, small pond/marsh, sifting sphagnum and <italic><tp:taxon-name>Polytrichum commune</tp:taxon-name></italic> on hummock near margin of pond (1 ♂, 8 sex undetermined, RWC). <bold>Sunbury Co.</bold>, Acadia Research Forest, <named-content xmlns:xlink="http://www.w3.org/1999/xlink" content-type="dwc:verbatimCoordinates" xlink:type="simple">45.9816°N, 66.3374°W</named-content>, 17.VIII.2007, R. P. Webster, 8.5 year-old regenerating mixed forest, in sphagnum and leaf litter at bottom of old tire depression (1, AFC).</p><fig id="F17" position="float" orientation="portrait"><label>Map 15.</label><caption><p>Collection localities in New Brunswick, Canada of <italic><tp:taxon-name>Mitosynum vockerothi</tp:taxon-name></italic>.</p></caption><graphic xmlns:xlink="http://www.w3.org/1999/xlink" xlink:href="ZooKeys-186-239-g017.jpg" position="float" orientation="portrait" xlink:type="simple"/></fig><fig id="F13" position="float" orientation="portrait"><label>Figure 1.</label><caption><p>Adult <italic><tp:taxon-name>Mitosynum vockerothi</tp:taxon-name></italic>. Scale = 1 mm</p></caption><graphic xmlns:xlink="http://www.w3.org/1999/xlink" xlink:href="ZooKeys-186-239-g013.jpg" position="float" orientation="portrait" xlink:type="simple"/></fig><fig id="F14" position="float" orientation="portrait"><label>Figure 2.</label><caption><p>Median lobe of aedeagus <italic><tp:taxon-name>Mitosynum vockerothi</tp:taxon-name></italic>; dorsal, ventral and lateral view.<italic> </italic></p></caption><graphic xmlns:xlink="http://www.w3.org/1999/xlink" xlink:href="ZooKeys-186-239-g014.jpg" position="float" orientation="portrait" xlink:type="simple"/></fig></tp:treatment-sec><tp:treatment-sec sec-type="Collection and habitat data"><title>Collection and habitat data.</title><p>The only previously known adults from the type series of <italic><tp:taxon-name>Mitosynum vockerothi</tp:taxon-name></italic> fromKouchibouguac National Park, New Brunswick were collected from pan traps set at the edge of a sphagnum bog (<xref ref-type="bibr" rid="B7">Campbell 1982</xref>). <xref ref-type="bibr" rid="B7">Campbell (1982)</xref> suggested that this species, which has reduced eyes and wings, might live in deep layers of leaf litter or in clumps of moss. The recently collected adults of this species were sifted from a large sphagnum and <italic><tp:taxon-name>Polytrichum commune</tp:taxon-name></italic> Hedw. (common haircap moss) hummock near the margin of a small pond and from a layer of sphagnum and leaf litter in the bottom of a deep old tire depression in an 8.5-year-old regenerating mixed forest, supporting Campbell’s suggested habitat association. Adults were collected during June, July, and August.</p></tp:treatment-sec><tp:treatment-sec sec-type="Comments"><title>Comments.</title><p><italic><tp:taxon-name>Mitosynum vockerothi</tp:taxon-name></italic> was described from two female specimens (<xref ref-type="bibr" rid="B7">Campbell 1982</xref>). Here, we provide an illustration of the dorsal habitus (<xref ref-type="fig" rid="F13">Fig. 1</xref>) and illustrate the male genitalia of this species for the first time (<xref ref-type="fig" rid="F14">Fig. 2</xref>).</p></tp:treatment-sec><tp:treatment-sec sec-type="Distribution"><title>Distribution in Canada and Alaska.</title><p>NB (<xref ref-type="bibr" rid="B9">Campbell and Davies 1991</xref>).</p></tp:treatment-sec><ref-list><ref id="B7"><mixed-citation xmlns:xlink="http://www.w3.org/1999/xlink" xlink:type="simple"><person-group><name name-style="western"><surname>Campbell</surname><given-names>JM</given-names></name></person-group> (<year>1982</year>)<article-title> <italic>Mitosynum vockerothi</italic>, a new genus and new species of Coleoptera (Staphylinidae: Oxytelinae) from eastern Canada.</article-title><source>The Canadian Entomologist.</source><volume>114</volume>: <fpage>687</fpage>-<lpage>691</lpage>.</mixed-citation></ref><ref id="B9"><mixed-citation xmlns:xlink="http://www.w3.org/1999/xlink" xlink:type="simple"><person-group><name name-style="western"><surname>Campbell</surname><given-names>JM</given-names></name><name name-style="western"><surname>Davies</surname><given-names>A</given-names></name></person-group> (<year>1991</year>)<article-title> Family Staphylinidae: rove beetles beetles.</article-title> In: <person-group><name name-style="western"><surname>Bousquet</surname><given-names>Y</given-names></name></person-group> (<role>Ed</role>). <issue-title>Checklist of Beetles of Canada and Alaska.</issue-title><source>Agriculture Canada, Research Branch, Ottawa, Ontario, Publication 1861/E</source>: <fpage>86</fpage>-<lpage>124</lpage>.</mixed-citation></ref></ref-list></tp:taxon-treatment>
