# Supplementary material for: New Staphylinidae (Coleoptera) records with new collection data from New Brunswick, Canada: Scaphidiinae, Piestinae, Osorinae, and Oxytelinae
Source: Zookeys. 2012 Apr 26;(186):239–62. doi: 10.3897/zookeys.186.2506 (PMC3349196; doi:10.3897/zookeys.186.2506)
Supplement: XML Treatment for Coprophilus castoris [file zookeys.186.2506-treatment16.xml]

<!DOCTYPE tp:taxon-treatment
  PUBLIC "-//TaxonX//DTD Taxonomic Treatment Publishing DTD v0 20100105//EN" "tax-treatment-NSO.dtd">
<tp:taxon-treatment xmlns:tp="http://www.plazi.org/taxpub"><tp:treatment-meta><mixed-citation publication-type="journal"><person-group><name><surname>Webster</surname><given-names>Reginald P.</given-names></name><name><surname>Sweeney</surname><given-names>Jon D.</given-names></name><name><surname>DeMerchant</surname><given-names>Ian</given-names></name></person-group><article-title>New Staphylinidae (Coleoptera) records with new collection data from New Brunswick, Canada: Scaphidiinae, Piestinae, Osorinae, and Oxytelinae</article-title><source>Zookeys</source><day>26</day><month>4</month><year>2012</year><volume>2012</volume><issue>186</issue><fpage>239</fpage><lpage>262</lpage><pub-id pub-id-type="doi">10.3897/zookeys.186.2506</pub-id></mixed-citation></tp:treatment-meta><tp:nomenclature><tp:taxon-name>
                            <tp:taxon-name-part taxon-name-part-type="genus">Coprophilus</tp:taxon-name-part>
                            <tp:taxon-name-part taxon-name-part-type="species">castoris</tp:taxon-name-part>
                        <object-id xmlns:xlink="http://www.w3.org/1999/xlink" xlink:type="simple">http://species-id.net/wiki/Coprophilus_castoris</object-id>
								</tp:taxon-name><tp:taxon-authority>Campbell, 1979</tp:taxon-authority><xref ref-type="fig" rid="F18">Map 16</xref></tp:nomenclature><tp:treatment-sec sec-type="Material examined"><title>Material examined. </title><p><bold>Additional New Brunswick records, Albert Co.</bold>, Caledonia Gorge P.N.A. at Caledonia Creek, <named-content xmlns:xlink="http://www.w3.org/1999/xlink" content-type="dwc:verbatimCoordinates" xlink:type="simple">45.7935°N, 64.7760°W</named-content>, 1.VII.2011, R. P. Webster, shaded, rocky, cold, clear brook, splashing gravel (1, RWC). <bold>Restigouche Co.</bold>, Jacquet River Gorge P.N.A., <named-content xmlns:xlink="http://www.w3.org/1999/xlink" content-type="dwc:verbatimCoordinates" xlink:type="simple">47.8257°N, 66.0779°W</named-content>, 24.V.2010, R. P. Webster, partially shaded cobblestone bar near outflow of brook into Jacquet River, under cobblestones and gravel on sand (1, RWC). <bold>York Co.</bold>, Charters Settlement, <named-content xmlns:xlink="http://www.w3.org/1999/xlink" content-type="dwc:verbatimCoordinates" xlink:type="simple">45.8395°N, 66.7391°W</named-content>, 23.IV.2008, R. P. Webster, mature mixed forest, in flight, collected with aerial net between 15:00 and 18:00 h (1, RWC).</p><fig id="F18" position="float" orientation="portrait"><label>Map 16.</label><caption><p>Collection localities in New Brunswick, Canada of <italic><tp:taxon-name>Coprophilus castoris</tp:taxon-name></italic>.</p></caption><graphic xmlns:xlink="http://www.w3.org/1999/xlink" xlink:href="ZooKeys-186-239-g018.jpg" position="float" orientation="portrait" xlink:type="simple"/></fig></tp:treatment-sec><tp:treatment-sec sec-type="Collection and habitat notes"><title>Collection and habitat notes.</title><p><italic><tp:taxon-name>Coprophilus castoris</tp:taxon-name></italic> was reported from inside beaver (<italic><tp:taxon-name>Castor canadensis</tp:taxon-name></italic> Kuhl) lodges and collected during an evening flight (St. Andrews, N.B.) (<xref ref-type="bibr" rid="B6">Campbell 1979</xref>). The recent New Brunswick specimens of this rare species were found among cobblestones and gravel on sand on a partially shaded cobblestone bar near the outflow of a brook into a river, and among gravel in a cold-shaded brook, and were collected with an aerial net during a late afternoon (15:00–18:00 h) flight. Adults were collected during April, May, and July.</p></tp:treatment-sec><tp:treatment-sec sec-type="Distribution"><title>Distribution in Canada and Alaska.</title><p>ON, QC, NB (<xref ref-type="bibr" rid="B9">Campbell and Davies 1991</xref>).</p></tp:treatment-sec><ref-list><ref id="B6"><mixed-citation xmlns:xlink="http://www.w3.org/1999/xlink" xlink:type="simple"><person-group><name name-style="western"><surname>Campbell</surname><given-names>JM</given-names></name></person-group> (<year>1979</year>)<article-title> <italic>Coprophilus castoris</italic>, a new species of Staphylinidae (Coleoptera) from beaver lodges in eastern Canada.</article-title><source>The Coleopterists Bulletin </source><volume>33</volume>: <fpage>223</fpage>-<lpage>228</lpage>.</mixed-citation></ref><ref id="B9"><mixed-citation xmlns:xlink="http://www.w3.org/1999/xlink" xlink:type="simple"><person-group><name name-style="western"><surname>Campbell</surname><given-names>JM</given-names></name><name name-style="western"><surname>Davies</surname><given-names>A</given-names></name></person-group> (<year>1991</year>)<article-title> Family Staphylinidae: rove beetles beetles.</article-title> In: <person-group><name name-style="western"><surname>Bousquet</surname><given-names>Y</given-names></name></person-group> (<role>Ed</role>). <issue-title>Checklist of Beetles of Canada and Alaska.</issue-title><source>Agriculture Canada, Research Branch, Ottawa, Ontario, Publication 1861/E</source>: <fpage>86</fpage>-<lpage>124</lpage>.</mixed-citation></ref></ref-list></tp:taxon-treatment>
