# Supplementary material for: New Staphylinidae (Coleoptera) records with new collection data from New Brunswick, Canada: Scaphidiinae, Piestinae, Osorinae, and Oxytelinae
Source: Zookeys. 2012 Apr 26;(186):239–62. doi: 10.3897/zookeys.186.2506 (PMC3349196; doi:10.3897/zookeys.186.2506)
Supplement: XML Treatment for Coprophilus striatulus [file zookeys.186.2506-treatment17.xml]

<!DOCTYPE tp:taxon-treatment
  PUBLIC "-//TaxonX//DTD Taxonomic Treatment Publishing DTD v0 20100105//EN" "tax-treatment-NSO.dtd">
<tp:taxon-treatment xmlns:tp="http://www.plazi.org/taxpub"><tp:treatment-meta><mixed-citation publication-type="journal"><person-group><name><surname>Webster</surname><given-names>Reginald P.</given-names></name><name><surname>Sweeney</surname><given-names>Jon D.</given-names></name><name><surname>DeMerchant</surname><given-names>Ian</given-names></name></person-group><article-title>New Staphylinidae (Coleoptera) records with new collection data from New Brunswick, Canada: Scaphidiinae, Piestinae, Osorinae, and Oxytelinae</article-title><source>Zookeys</source><day>26</day><month>4</month><year>2012</year><volume>2012</volume><issue>186</issue><fpage>239</fpage><lpage>262</lpage><pub-id pub-id-type="doi">10.3897/zookeys.186.2506</pub-id></mixed-citation></tp:treatment-meta><tp:nomenclature><tp:taxon-name>
                            <tp:taxon-name-part taxon-name-part-type="genus">Coprophilus</tp:taxon-name-part>
                            <tp:taxon-name-part taxon-name-part-type="species">striatulus</tp:taxon-name-part>
                        <object-id xmlns:xlink="http://www.w3.org/1999/xlink" xlink:type="simple">http://species-id.net/wiki/Coprophilus_striatulus</object-id>
								</tp:taxon-name><tp:taxon-authority>(Fabricius, 1792)</tp:taxon-authority><xref ref-type="fig" rid="F19">Map 17</xref></tp:nomenclature><tp:treatment-sec sec-type="Material examined"><title>Material examined. </title><p><bold>New Brunswick, Carleton Co.</bold>, Meduxnekeag Valley Nature Preserve, <named-content xmlns:xlink="http://www.w3.org/1999/xlink" content-type="dwc:verbatimCoordinates" xlink:type="simple">46.1931°N, 67.6825°W</named-content>, 31.V.2005, M.-A. Giguère &amp; R. Webster, river margin, under drift material (2, NBM, RWC); Jackson Falls, Bell Forest, <named-content xmlns:xlink="http://www.w3.org/1999/xlink" content-type="dwc:verbatimCoordinates" xlink:type="simple">46.2200°N, 67.7231°W</named-content>, 4–12.VI.2008, R. P. Webster, mature hardwood forest, Lindgren funnel trap (1, AFC). <bold>Restigouche Co.</bold>, Little Tobique River near Red Brook, <named-content xmlns:xlink="http://www.w3.org/1999/xlink" content-type="dwc:verbatimCoordinates" xlink:type="simple">47.4465°N, 67.0689°W</named-content>, 13.VI.2006, R. P. Webster, river margin, under debris on sand clay mix (1, RWC). <bold>York Co.</bold>, Charters Settlement, <named-content xmlns:xlink="http://www.w3.org/1999/xlink" content-type="dwc:verbatimCoordinates" xlink:type="simple">45.8395°N, 66.7391°W</named-content>, 20.IV.2004, 14.V.2005, 23.IV.2006, 14.V.2006, 27.IV.2008, R. P. Webster, mixed forest, in compost (decaying vegetables) (5, NBM, RWC); same locality data, forest type and collector, 27.VIII.2008, in decaying (moldy) corncobs and cornhusks (1, RWC); same locality data, forest type and collector, 23.IV.2008, 6.V.2008, in flight, collected with aerial net between 15:00 and 18:00 h (4, RWC); Canterbury, near Browns Mountain Fen, <named-content xmlns:xlink="http://www.w3.org/1999/xlink" content-type="dwc:verbatimCoordinates" xlink:type="simple">45.8977°N, 67.6335°W</named-content>, 1.VI.2005, R. Webster &amp; M.-A. Giguère, mixed forest, in flight along forest trail (1, NBM).</p><fig id="F19" position="float" orientation="portrait"><label>Map 17.</label><caption><p>Collection localities in New Brunswick, Canada of <italic><tp:taxon-name>Coprophilus striatulus</tp:taxon-name></italic>.</p></caption><graphic xmlns:xlink="http://www.w3.org/1999/xlink" xlink:href="ZooKeys-186-239-g019.jpg" position="float" orientation="portrait" xlink:type="simple"/></fig></tp:treatment-sec><tp:treatment-sec sec-type="Collection and habitat data"><title>Collection and habitat data.</title><p>This adventive species is often found in decaying plant material, decaying vegetables, cow dung, and decaying leaves (<xref ref-type="bibr" rid="B20">Hoebeke 1995</xref>). In New Brunswick, this species was collected from under drift material along river margins, in compost (decaying vegetables), and among decaying corncobs and cornhusks. Adults were also collected in flight with an aerial net during a late afternoon (15:00–18:00 h) flight near a mixed forest and along a trail in a mixed forest. One adult was captured in a Lindgren funnel trap in a mature hardwood forest. Adults were captured during April, May, June, and August.</p></tp:treatment-sec><tp:treatment-sec sec-type="Distribution"><title>Distribution in Canada and Alaska.</title><p>ON, QC, <bold>NB</bold>, NS (<xref ref-type="bibr" rid="B20">Hoebeke 1995</xref>; <xref ref-type="bibr" rid="B25">Majka and Klimaszewski 2008a</xref>)<!--PageBreak-->.</p></tp:treatment-sec><ref-list><ref id="B20"><mixed-citation xmlns:xlink="http://www.w3.org/1999/xlink" xlink:type="simple"><!--PageBreak--><person-group><name name-style="western"><surname>Hoebeke</surname><given-names>ER</given-names></name></person-group> (<year>1995</year>)<source><italic>Coprophilus striatulus</italic> (Coleoptera: Staphylinidae): confirmation of  establishment of a Palearctic oxytelinae rove beetle in North America. Entomological News 106: 15.</source></mixed-citation></ref><ref id="B25"><mixed-citation xmlns:xlink="http://www.w3.org/1999/xlink" xlink:type="simple"><person-group><name name-style="western"><surname>Majka</surname><given-names>CG</given-names></name><name name-style="western"><surname>Klimaszewski</surname><given-names>J</given-names></name></person-group> (<year>2008a</year>)<article-title> Introduced Staphylinidae (Coleoptera) in the Maritime provinces of Canada.</article-title><source>The Canadian Entomologist </source><volume>140</volume>: <fpage>48</fpage>-<lpage>72</lpage>.</mixed-citation></ref></ref-list></tp:taxon-treatment>
