# Supplementary material for: New Staphylinidae (Coleoptera) records with new collection data from New Brunswick, Canada: Scaphidiinae, Piestinae, Osorinae, and Oxytelinae
Source: Zookeys. 2012 Apr 26;(186):239–62. doi: 10.3897/zookeys.186.2506 (PMC3349196; doi:10.3897/zookeys.186.2506)
Supplement: XML Treatment for Anotylus insecatus [file zookeys.186.2506-treatment18.xml]

<!DOCTYPE tp:taxon-treatment
  PUBLIC "-//TaxonX//DTD Taxonomic Treatment Publishing DTD v0 20100105//EN" "tax-treatment-NSO.dtd">
<tp:taxon-treatment xmlns:tp="http://www.plazi.org/taxpub"><tp:treatment-meta><mixed-citation publication-type="journal"><person-group><name><surname>Webster</surname><given-names>Reginald P.</given-names></name><name><surname>Sweeney</surname><given-names>Jon D.</given-names></name><name><surname>DeMerchant</surname><given-names>Ian</given-names></name></person-group><article-title>New Staphylinidae (Coleoptera) records with new collection data from New Brunswick, Canada: Scaphidiinae, Piestinae, Osorinae, and Oxytelinae</article-title><source>Zookeys</source><day>26</day><month>4</month><year>2012</year><volume>2012</volume><issue>186</issue><fpage>239</fpage><lpage>262</lpage><pub-id pub-id-type="doi">10.3897/zookeys.186.2506</pub-id></mixed-citation></tp:treatment-meta><tp:nomenclature><tp:taxon-name>
                            <tp:taxon-name-part taxon-name-part-type="genus">Anotylus</tp:taxon-name-part>
                            <tp:taxon-name-part taxon-name-part-type="species">insecatus</tp:taxon-name-part>
                        <object-id xmlns:xlink="http://www.w3.org/1999/xlink" xlink:type="simple">http://species-id.net/wiki/Anotylus_insecatus</object-id>
								</tp:taxon-name><tp:taxon-authority>(Gravenhorst, 1806)</tp:taxon-authority><xref ref-type="fig" rid="F20">Map 18</xref></tp:nomenclature><tp:treatment-sec sec-type="Material examined"><title>Material examined. </title><p><bold>New Brunswick, Carleton Co.</bold>, Jackson Falls, <named-content xmlns:xlink="http://www.w3.org/1999/xlink" content-type="dwc:verbatimCoordinates" xlink:type="simple">46.2257°N, 67.7420°W</named-content>, 22.V.2010, R. P. Webster, river margin, in gravel on gravel bar (1, RWC). <bold>York Co.</bold>, Fredericton at Saint John River, <named-content xmlns:xlink="http://www.w3.org/1999/xlink" content-type="dwc:verbatimCoordinates" xlink:type="simple">45.9588°N, 66.6254°W</named-content>, 7.VI.2005, R. P. Webster, margin of river, in flood debris (1 ♀, RWC); Keswick River at Rt. 105, <named-content xmlns:xlink="http://www.w3.org/1999/xlink" content-type="dwc:verbatimCoordinates" xlink:type="simple">45.9938°N, 66.8344°W</named-content>, 3.VI.2008, R. P. Webster, upper river margin, in flood debris on sand clay mix (1 ♂, RWC).</p><fig id="F20" position="float" orientation="portrait"><label>Map 18.</label><caption><p>Collection localities in New Brunswick, Canada of <italic><tp:taxon-name>Anotylus insecatus</tp:taxon-name></italic>.</p></caption><graphic xmlns:xlink="http://www.w3.org/1999/xlink" xlink:href="ZooKeys-186-239-g020.jpg" position="float" orientation="portrait" xlink:type="simple"/></fig></tp:treatment-sec><tp:treatment-sec sec-type="Collection and habitat data"><title>Collection and habitat data.</title><p><italic><tp:taxon-name>Anotylus insecatus</tp:taxon-name></italic>is probably a predator of <tp:taxon-name>Diptera</tp:taxon-name> larvae in bulbs of onions, tulips, and radishes (<xref ref-type="bibr" rid="B10">Campbell and Tomlin 1983</xref>; <xref ref-type="bibr" rid="B26">Majka and Klimaszewski 2008b</xref>). This adventive species has also been found at sap flows and in decaying plant debris (<xref ref-type="bibr" rid="B10">Campbell and Tomlin 1983</xref>) but may also be saprophagous or a scavenger (<xref ref-type="bibr" rid="B13">Hammond 1976</xref>). The New Brunswick specimens were found along river margins in flood debris or in gravel. Adults were captured during May and June.</p></tp:treatment-sec><tp:treatment-sec sec-type="Distribution"><title>Distribution in Canada and Alaska.</title><p>AB, SK, MB, ON, QC, <bold>NB</bold>, NS (<xref ref-type="bibr" rid="B9">Campbell and Davies 1991</xref>; <xref ref-type="bibr" rid="B26">Majka and Klimaszewski 2008b</xref>). Distribution is based on <xref ref-type="bibr" rid="B9">Campbell and Davies (1991)</xref>, <xref ref-type="bibr" rid="B26">Majka and Klimaszewski (2008b)</xref> and specimens from AB, SK, and MB in the CNC (Anthony Davies, personal communication).</p></tp:treatment-sec><ref-list><ref id="B10"><mixed-citation xmlns:xlink="http://www.w3.org/1999/xlink" xlink:type="simple"><person-group><name name-style="western"><surname>Campbell</surname><given-names>JM</given-names></name><name name-style="western"><surname>Tomlin</surname><given-names>D</given-names></name></person-group> (<year>1983</year>)<article-title> The first record of the Palaearctic species <italic>Anotylus insecatus</italic> (Gravenhorst) (Coleoptera: Staphylinidae) from North America.</article-title><source>The Coleopterists Bulletin </source><volume>37</volume> (<issue>4</issue>): <fpage>309</fpage>-<lpage>313</lpage>.</mixed-citation></ref><ref id="B26"><mixed-citation xmlns:xlink="http://www.w3.org/1999/xlink" xlink:type="simple"><person-group><name name-style="western"><surname>Majka</surname><given-names>CG</given-names></name><name name-style="western"><surname>Klimaszewski</surname><given-names>J</given-names></name></person-group> (<year>2008b</year>)<article-title> Adventive Staphylinidae (Coleoptera) of the Maritime provinces of Canada: further contributions.</article-title><source>ZooKeys </source><volume>2</volume>: <fpage>151</fpage>-<lpage>174</lpage>. doi: <ext-link ext-link-type="uri" xlink:href="http://dx.doi.org/10.3897/zookeys.2.5" xlink:type="simple">10.3897/zookeys.2.5</ext-link></mixed-citation></ref><ref id="B13"><mixed-citation xmlns:xlink="http://www.w3.org/1999/xlink" xlink:type="simple"><person-group><name name-style="western"><surname>Hammond</surname><given-names>PM</given-names></name></person-group> (<year>1976</year>)<article-title> A review of the genus <italic>Anotylus</italic> C. G. Thomson (Coleoptera: Staphylinidae).</article-title><source>Bulletin of the British Museum (Natural History) Entomology </source><volume>33</volume> (<issue>2</issue>): <fpage>141</fpage>-<lpage>187</lpage>.</mixed-citation></ref><ref id="B9"><mixed-citation xmlns:xlink="http://www.w3.org/1999/xlink" xlink:type="simple"><person-group><name name-style="western"><surname>Campbell</surname><given-names>JM</given-names></name><name name-style="western"><surname>Davies</surname><given-names>A</given-names></name></person-group> (<year>1991</year>)<article-title> Family Staphylinidae: rove beetles beetles.</article-title> In: <person-group><name name-style="western"><surname>Bousquet</surname><given-names>Y</given-names></name></person-group> (<role>Ed</role>). <issue-title>Checklist of Beetles of Canada and Alaska.</issue-title><source>Agriculture Canada, Research Branch, Ottawa, Ontario, Publication 1861/E</source>: <fpage>86</fpage>-<lpage>124</lpage>.</mixed-citation></ref></ref-list></tp:taxon-treatment>
